# Supplementary material for: NIPT Technique Based on the Use of Long Chimeric DNA Reads
Source: Genes (Basel). 2020 May 26;11(6):590. doi: 10.3390/genes11060590 (PMC7349339; doi:10.3390/genes11060590)
Supplement: Supplementary file 1 [file genes-11-00590-s001.zip]

Archive with 13 entries (10 files):
- Supplementary files/
- Supplementary files/Supplementary file Table 4.xlsx
- __MACOSX/
- __MACOSX/Supplementary files/
- __MACOSX/Supplementary files/._Supplementary file Table 4.xlsx
- Supplementary files/Supplementary file Table 5.xlsx
- __MACOSX/Supplementary files/._Supplementary file Table 5.xlsx
- Supplementary files/Supplementary file Table 2.xlsx
- __MACOSX/Supplementary files/._Supplementary file Table 2.xlsx
- Supplementary files/Supplementary file Table 3.xlsx
- __MACOSX/Supplementary files/._Supplementary file Table 3.xlsx
- Supplementary files/Supplementary file Table 1.xlsx
- __MACOSX/Supplementary files/._Supplementary file Table 1.xlsx
