# Supplementary material for: NIPT Technique Based on the Use of Long Chimeric DNA Reads
Source: Genes (Basel). 2020 May 26;11(6):590. doi: 10.3390/genes11060590 (PMC7349339; doi:10.3390/genes11060590)
Supplement: Supplementary file 1 [file genes-11-00590-s001.zip › Supplementary files/Supplementary file Table 4.xlsx]

## Sheet: T21
Sample ID*	Karyotype	Fetal fraction, %	Runs	mT13	min 13	max 13	sd T13	mT18	min 18	max 18	sd T18	mT21	min 21	max 21	sd T21
EC5520	T21	10.701	200	-0.975512	-2.16682	-0.060853	0.398511	-0.00465226	-0.921959	1.18755	0.315764	6.93357	4.08262	14.7573	1.73296
FR1785	T21	8.101	200	1.09876	0.14457	3.68105	0.521694	-1.22452	-3.11687	-0.206248	0.444773	10.5789	6.31507	21.5757	2.64484
GE2975	T21	18.201	200	-1.69393	-3.55547	-0.606964	0.53032	-1.66196	-4.58064	-0.82487	0.578855	13.5476	8.26614	27.4516	3.39279
GH2402	T21	10.001	200	-0.546945	-1.69906	0.746583	0.390986	-1.12557	-3.61933	-0.197874	0.42245	7.33871	4.23294	15.7281	1.911
GV2133	46	9.901	152	2.60587	1.38832	5.41375	0.717884	-2.357	-6.01332	-1.21782	0.71551	0.396434	-0.662504	1.25875	0.316774
HB0343	46	11.901	155	0.111074	-0.711697	1.93045	0.370327	0.360737	-0.516916	1.63348	0.392314	-1.08229	-2.992	0.0061715	0.475935
HB4287	46	23.301	163	-0.566055	-1.57472	0.496222	0.339566	-0.673166	-1.84981	0.518506	0.377141	-0.0386329	-1.3102	1.01027	0.374913
HB5433	T18	7.801	200	-2.48393	-4.63342	-1.24615	0.621852	8.79441	4.87146	24.7461	2.83231	-1.79254	-4.37589	-0.522503	0.599305
HB7074	46	12.801	151	0.972766	-0.0173535	3.03832	0.476249	0.747294	0.015	2.62693	0.439789	-0.392459	-2.00206	0.625675	0.38497
HC3395	T21	9.401	200	1.12508	0.0115588	3.81339	0.544419	-0.604202	-1.90485	0.602821	0.355191	7.28824	4.19417	14.7516	1.86212
HC5259	46	12.401	149	-0.385867	-1.13776	0.364425	0.343399	-0.587517	-1.61591	0.556993	0.357025	0.930622	0.0912107	2.79913	0.416227
HD3519	T21	9.301	200	-1.45525	-3.38468	-0.25645	0.511438	1.90206	0.868471	5.50669	0.738337	9.26061	5.54781	19.0033	2.33249
HD5340	T18	9.101	200	-0.610283	-1.64527	0.535205	0.367885	9.07598	5.06813	25.2417	2.89593	-0.808999	-2.72313	0.122066	0.42766
HE4029	46	7.401	148	1.38909	0.454079	3.59842	0.542569	-0.247378	-1.10115	0.60069	0.301083	0.446669	-0.581865	1.71041	0.359341
HE4649	46	8.001	150	0.679886	-0.288409	2.84499	0.460568	-0.192964	-1.07708	0.999481	0.32051	1.33998	0.326118	2.76708	0.514595
HF2964	46	5.901	159	-0.0513549	-0.814724	1.78893	0.357568	-1.05444	-2.78978	-0.359678	0.396799	-0.0977577	-1.40939	0.763613	0.345353
HG1379	46	4.801	153	-0.128541	-1.10374	1.60971	0.36552	-1.56366	-3.83033	-0.804228	0.481337	-0.949481	-2.82551	0.142659	0.452077
HP8036	T21	33.401	200	0.783303	-0.177547	3.30155	0.505141	-0.789663	-2.4929	0.322536	0.368138	12.4315	7.64834	25.5239	3.11421
HY8424	46	12.501	148	0.993588	0.0940693	3.14615	0.49139	-0.677759	-1.84906	0.437922	0.345212	0.528044	-0.716862	1.86473	0.368244
IC4318	46	13.101	149	-0.541733	-1.62992	0.482281	0.372162	-1.84884	-4.83001	-0.849623	0.611975	-2.00444	-4.10494	-0.908869	0.607812
IE6204	T18	14.401	200	-4.20355	-7.38218	-2.43673	1.01701	13.1911	7.48858	36.9541	4.17662	-1.73971	-4.15029	-0.710174	0.588349
IF3861	46	11.501	149	2.49157	1.42047	5.90012	0.735936	-1.76081	-4.57458	-0.972849	0.570528	0.182848	-0.95487	1.06449	0.315037
IG4272	T21	6.601	200	-0.45536	-1.41118	0.820547	0.41197	0.68028	-0.213012	2.01926	0.432172	6.90987	3.9871	13.635	1.74772
IJ5466	46	14.201	144	0.611429	-0.254612	2.41588	0.407337	-0.381648	-1.27479	0.671302	0.327271	2.44939	1.38213	5.0727	0.643811
IK5829	46	20.001	159	-0.527649	-1.67557	0.55619	0.393418	0.235319	-0.528733	1.4122	0.365422	-0.767672	-2.41968	0.0608359	0.397841
IL9721	46	21.201	155	-0.806295	-2.07453	0.0562925	0.380957	-0.258405	-1.14724	0.833136	0.293951	0.244546	-0.780193	1.11579	0.29568
IM5629	46	6.901	154	0.0555586	-1.02823	1.43896	0.398643	0.452782	-0.528751	1.65215	0.391815	0.808423	-0.320868	2.24624	0.388613
IN9497	46	6.901	155	-0.6503	-1.70625	0.17763	0.350299	-0.0271718	-0.816382	1.17406	0.324664	-0.853261	-2.55948	-0.000631311	0.39418
IP3092	46	15.601	151	0.0452361	-1.12767	1.33595	0.441756	1.10574	0.220279	3.18051	0.564969	-1.39093	-3.40428	-0.531724	0.484097
IR1888	46	12.501	162	0.248957	-0.808158	2.16886	0.433636	-0.46173	-1.63376	0.621976	0.318961	1.24429	0.376799	3.04241	0.454363
IR7778	46	6.901	156	-0.952952	-2.43244	-0.0476771	0.435731	0.891397	-0.102142	2.26175	0.467142	0.21129	-1.03149	1.05844	0.324694
IT1704	46	30.701	155	1.05831	0.241565	3.56315	0.495086	-0.274974	-1.19492	0.612283	0.320732	-0.067293	-1.41271	1.0776	0.35801
IU2866	46	6.501	156	-0.0746118	-0.956094	1.51682	0.384805	-2.08839	-4.9867	-1.07114	0.637811	0.655327	-0.430795	1.80521	0.345875
IU6081	T21	26.601	200	-0.800378	-1.9033	0.11533	0.41704	1.31238	0.363734	3.98984	0.585733	11.0465	6.71081	22.826	2.76342
JC5123	46	5.801	160	-0.845209	-2.27238	0.194938	0.421687	1.001	0.0743634	2.98207	0.54807	0.298541	-1.03152	1.16804	0.335151
JF9577	T21	12.001	200	-2.18125	-4.03146	-0.877517	0.654252	-1.43943	-3.81929	-0.573351	0.482445	8.95905	5.19777	18.8625	2.28188
JQ4469	46	4.701	152	-1.46701	-2.73596	-0.597738	0.451798	0.562578	-0.303048	1.9121	0.411752	-0.464294	-1.78414	0.556842	0.348685
KQ5562	46	13.401	152	-0.407291	-1.41495	0.57815	0.354969	-0.349599	-1.20029	0.756729	0.317701	-0.5975	-2.27923	0.196434	0.390407
NL8615	T21	18.101	200	-0.168	-1.19145	1.26185	0.392315	-0.807164	-1.98494	0.163728	0.331806	5.62485	3.26293	12.4875	1.42201
OB7269	T18	5.601	200	0.934511	-0.00846022	3.35662	0.480411	6.17169	3.50253	17.2459	1.99864	-0.134409	-1.30011	0.686369	0.326159
OI7023	46	24.201	159	1.1921	0.182807	3.72915	0.547675	0.625105	-0.416748	1.9874	0.468421	0.139668	-1.24728	1.15892	0.358672
OJ9168	46	14.201	149	-0.126967	-1.17247	1.0425	0.379754	0.0299878	-0.91723	1.05309	0.316208	-1.24172	-3.47982	-0.15029	0.537571
QT2506	46	7.001	159	-1.23039	-2.77134	-0.151575	0.457003	1.39378	0.355677	4.23453	0.646131	-2.54109	-5.20017	-1.3163	0.723724
TG6596	T21	21.201	200	0.515363	-0.533667	2.54592	0.483326	-1.37377	-3.24122	-0.424614	0.458443	7.55897	4.35721	16.3332	1.93813
TK2368	T13	6.501	200	8.56269	5.4652	17.9713	2.18736	0.695201	-0.248325	2.04409	0.412658	-1.04403	-2.80753	-0.106047	0.436392
TS9597	46	4.201	158	-0.843218	-2.37373	0.204006	0.436196	-0.220298	-1.17141	0.53521	0.310077	-1.1427	-3.27674	-0.0469382	0.496954
TV3786	T21	7.501	200	-0.714918	-1.73638	0.465239	0.380204	-0.735831	-2.42081	0.172013	0.356602	6.67041	4.03219	14.7334	1.71893
UC9112	T21	6.601	200	-3.25137	-5.81074	-1.72735	0.828245	0.797045	0.0588997	2.17057	0.431128	7.73857	4.30616	17.3256	2.01969
UD7784	T21	9.801	200	1.15843	0.252149	3.63202	0.520275	-0.279944	-1.23997	0.936695	0.319836	8.05092	4.80693	16.7772	2.02909
UE5647	46	10.201	152	-2.25428	-4.16216	-0.747936	0.638323	0.536063	-0.398721	1.78368	0.419667	-1.39395	-3.60187	-0.256655	0.567759
VE4143	T13	7.201	200	9.12887	5.70608	18.8069	2.34444	0.945894	0.0710196	2.80226	0.497297	-0.000453155	-1.40433	0.858718	0.347592
VI2218	46	9.201	159	0.534983	-0.700011	2.42577	0.507876	2.89832	1.68261	7.618	0.942885	-0.957478	-2.86521	0.0394479	0.474997
VS7166	T21	20.701	200	-0.415029	-1.39966	0.724198	0.361708	-0.0846297	-0.844906	1.03379	0.310209	12.2698	7.41957	25.5927	3.06398
VT5136	46	21.401	156	1.25537	0.234986	4.12233	0.586546	-1.0263	-2.73324	-0.00977386	0.406264	0.990315	0.0263407	2.29767	0.400512
WA8898	46	20.401	149	-0.173893	-1.15489	1.42139	0.38309	-0.374633	-1.43142	0.677559	0.314985	1.7572	0.906597	4.49131	0.535765
WN2699	T21	27.101	200	0.126379	-0.781495	1.82363	0.433906	-0.340447	-1.20947	0.910267	0.328582	12.0774	7.33264	24.5495	3.00863
WO0957	T13	11.701	200	16.9129	10.5081	35.5007	4.20739	0.75534	-0.108551	2.20409	0.45045	-0.775673	-2.64165	0.0896831	0.42708
XC6831	46	31.101	149	1.02402	0.103801	3.2623	0.483221	-1.22322	-3.10271	-0.478155	0.432475	1.03583	-0.0738949	2.53051	0.419662
XH6710	T21	5.601	200	0.652839	-0.387493	3.23174	0.495901	-0.200825	-1.4036	1.0631	0.341133	5.54994	2.8321	12.5449	1.46575
XJ7097	46	8.801	161	-2.08479	-3.85751	-0.962707	0.553126	1.97088	0.785482	5.03292	0.772614	-0.659799	-2.37218	0.389055	0.410302
XR3360	T13	10.801	200	15.8122	9.69677	33.1678	3.98217	-0.350102	-1.29747	0.790228	0.311136	0.3654	-0.905009	1.70217	0.345931
XY2778	46	6.301	145	1.38517	0.450188	4.07501	0.605638	-0.191567	-1.16072	0.995686	0.31943	0.122709	-1.13028	0.905482	0.312796
YC9809	46	11.001	152	-0.313573	-1.28597	0.780601	0.361211	0.537612	-0.343718	1.79238	0.429843	-0.00408547	-1.61964	0.811537	0.341204
YL0410	T21	7.701	200	-0.119397	-1.46054	1.11499	0.456347	1.29409	0.332227	4.19793	0.58088	10.8146	6.67427	21.7251	2.66379
YL4131	T21	6.201	200	-2.1567	-3.92099	-1.10917	0.570181	0.850824	-0.000397515	2.31636	0.464166	6.41832	3.67218	13.5002	1.63412
YN4733	T21	4.601	200	-1.83177	-3.52154	-0.782404	0.504644	-0.264136	-1.19165	0.856808	0.330653	4.69664	2.66774	9.84834	1.18538
YO2116	46	4.301	151	0.943435	-0.00206695	3.06511	0.49736	2.47434	1.19923	6.29456	0.859248	0.540854	-0.552565	1.95497	0.375182
YO3346	46	12.101	160	-3.16977	-5.31321	-1.98476	0.682652	2.99455	1.36045	8.64186	1.06113	-2.66676	-5.35969	-1.50453	0.726541
YO5986	T21	24.801	200	0.877214	-0.151613	3.31743	0.480865	-1.78172	-4.96353	-0.913855	0.569584	7.01412	4.0459	14.5486	1.7728
YU0881	46	9.401	151	-0.810589	-2.1186	0.126446	0.41498	0.331675	-0.538339	1.34232	0.347712	-1.12474	-2.77185	-0.322103	0.431206
YY3261	46	14.101	153	1.67434	0.618615	4.37019	0.647948	0.742324	0.0185717	2.72878	0.440618	2.55366	1.54741	5.16303	0.698339
ZB8197	46	17.501	151	-0.529893	-1.56504	0.851413	0.406677	-0.294715	-1.13668	0.7403	0.306867	0.344625	-0.455279	1.14954	0.310539
ZF7633	T21	11.801	200	-0.772508	-2.10441	0.103008	0.420546	-0.344526	-1.18332	0.72084	0.305195	11.3855	6.82648	23.8063	2.85097
ZG3730	46	6.501	149	-1.35637	-2.53106	-0.507819	0.455096	1.68452	0.574198	4.51479	0.712266	1.18602	0.425931	3.34457	0.43065
ZL0151	T18	24.501	200	0.687816	-0.0887538	2.57267	0.397223	6.49144	3.5669	18.9267	2.16176	2.10579	0.912198	4.90358	0.609635
ZP9372	T18	8.501	200	-1.43308	-2.70984	-0.456243	0.452062	6.89145	3.83265	19.4846	2.23112	-1.42602	-3.54441	-0.450484	0.509409
*	Sample IDs do not reflect the initials of the patient
