# Supplementary material for: NIPT Technique Based on the Use of Long Chimeric DNA Reads
Source: Genes (Basel). 2020 May 26;11(6):590. doi: 10.3390/genes11060590 (PMC7349339; doi:10.3390/genes11060590)
Supplement: Supplementary file 1 [file genes-11-00590-s001.zip › Supplementary files/Supplementary file Table 5.xlsx]

## Sheet: Лист2
	Sample ID*	sex	fetal	fet.Y
1	EC5520	male	10.701	0.103023385935701
2	GE2975	male	18.201	0.230659508947508
3	GV2133	male	9.901	0.099431448271762
4	HB4287	female	23.301	-0.00119381602084862
5	HC5259	male	12.401	0.145018558466597
6	HD3519	female	9.301	0.00446045315222903
7	HE4029	male	7.401	0.103769514478625
8	HE4649	male	8.001	0.147238406563839
9	HF2964	male	5.901	0.117271609286855
10	HG1379	male	4.801	0.0739545361098743
11	HY8424	male	12.501	0.123948490122758
12	IC4318	male	13.101	0.0932931199257692
13	IE6204	male	14.401	0.148709161847253
14	IL9721	male	21.201	0.141355873803977
15	IN9497	female	6.901	-9.57240190487643e-05
16	IP3092	male	15.601	0.0362541998160123
17	JC5123	male	5.801	0.0816264594168672
18	JF9577	male	12.001	0.163458191733179
19	JQ4469	female	4.701	-0.000794279169071473
20	KQ5562	male	13.401	0.1369639055264
21	NL8615	female	18.101	-0.000523539149834223
22	OB7269	male	5.601	0.0971489615747468
23	OI7023	female	24.201	0.000923293977894729
24	OJ9168	male	14.201	0.171710156788448
25	TG6596	female	21.201	0.000656598888245818
26	TV3786	female	7.501	-0.000844466264335447
27	VE4143	male	7.201	0.0944668467280223
28	VI2218	male	9.201	0.121381246583989
29	XC6831	male	31.101	0.0581891081220101
30	XJ7097	male	8.801	0.130251302539854
31	XY2778	male	6.301	0.0693335103154424
32	YC9809	male	11.001	0.087848345546345
33	YL4131	female	6.201	-0.00121187543788679
34	YN4733	male	4.601	0.0924770777336478
35	YO3346	female	12.101	0.00214265572500099
36	YU0881	male	9.401	0.0537424164140323
37	ZB8197	male	17.501	0.161580476237237
38	ZP9372	female	8.501	-0.000624187312451374
39	GH2402	female	10.001	-0.0018985649666171
40	HB0343	male	11.901	0.126711161475649
41	HB7074	female	12.801	-0.000230082250023537
42	HC3395	male	9.401	0.148546185683449
43	HP8036	male	33.401	0.162989799740258
44	IF3861	male	11.501	0.16781066761866
45	IR1888	male	12.501	0.186757682267046
46	IR7778	male	6.901	0.133128652369949
47	IT9574	male	21.301	0.101449837749507
48	IU6081	male	26.601	0.209098507074716
49	TK2368	male	6.501	0.0965476556692243
50	UD7784	female	9.801	-0.000573874089573329
51	VT5136	male	21.401	0.168452265840596
52	YL0410	female	7.701	0.000831205153873556
53	YO2116	male	4.301	0.0635687970101653
54	ZG3730	female	6.501	0.000720873029437073
55	HB5433	male	7.801	0.12202069620308
56	HD5340	female	9.101	-0.00141158410461154
57	IG4272	female	6.601	0.00186186107340879
58	QT2506	male	7.001	0.0956544148971162
59	TS9597	female	4.201	0.00313052763881957
60	UC9112	male	6.601	0.104614049744365
61	VS7166	male	20.701	0.184423812075882
62	WA8898	male	20.401	0.157330001957828
63	WN2699	male	27.101	0.18075347082268
64	WO0957	female	11.701	-0.000329386116314906
65	XH6710	male	5.601	0.0760449866361198
66	ZF7633	female	11.801	0.000901369167584377
67	ZL0151	male	24.501	0.134380751156888
68	IJ5466	male	14.201	0.102898231011987
69	IM5629	female	6.901	-0.000488428601572494
70	YO5986	male	24.801	0.0885365130669303
71	YY3261	male	14.101	0.168876134668694
72	IT1704	male	30.701	0.0449878039594844
73	IU2866	male	6.501	0.110099680304971
74	XR3360	female	10.801	0.000370505098786584
75	UE5647	male	10.201	0.15347919655273
76	FR1785	male	8.101	0.165467855925078
77	IK5829	male	20.001	0.0790491574059445
	*	Sample IDs do not reflect the initials of the patient

## Sheet: Лист1
	name	sex		fetal	fet.Y
4	HB4287	female	0.23301	23.301		-0.00119382
6	HD3519	female	0.09301	9.301		0.00446045
15	IN9497	female	0.06901	6.901		-9.5724e-05
19	JQ4469	female	0.04701	4.701		-0.000794279
21	NL8615	female	0.18101	18.101		-0.000523539
23	OI7023	female	0.24201	24.201		0.000923294
25	TG6596	female	0.21201	21.201		0.000656599
26	TV3786	female	0.07501	7.501		-0.000844466
33	YL4131	female	0.06201	6.201		-0.00121188
35	YO3346	female	0.12101	12.101		0.00214266
38	ZP9372	female	0.08501	8.501		-0.000624187
39	GH2402	female	0.10001	10.001		-0.00189856
41	HB7074	female	0.12801	12.801		-0.000230082
50	UD7784	female	0.09801	9.801		-0.000573874
52	YL0410	female	0.07701	7.701		0.000831205
54	ZG3730	female	0.06501	6.501		0.000720873
56	HD5340	female	0.09101	9.101		-0.00141158
57	IG4272	female	0.06601	6.601		0.00186186
59	TS9597	female	0.04201	4.201		0.00313053
64	WO0957	female	0.11701	11.701		-0.000329386
66	ZF7633	female	0.11801	11.801		0.000901369
69	IM5629	female	0.06901	6.901		-0.000488429
74	XR3360	female	0.10801	10.801		0.000370505
1	EC5520	male	0.10701	10.701	0.103023
2	GE2975	male	0.18201	18.201	0.23066
3	GV2133	male	0.09901	9.901	0.0994314
5	HC5259	male	0.12401	12.401	0.145019
7	HE4029	male	0.07401	7.401	0.10377
8	HE4649	male	0.08001	8.001	0.147238
9	HF2964	male	0.05901	5.901	0.117272
10	HG1379	male	0.04801	4.801	0.0739545
11	HY8424	male	0.12501	12.501	0.123948
12	IC4318	male	0.13101	13.101	0.0932931
13	IE6204	male	0.14401	14.401	0.148709
14	IL9721	male	0.21201	21.201	0.141356
16	IP3092	male	0.15601	15.601	0.0362542
17	JC5123	male	0.05801	5.801	0.0816265
18	JF9577	male	0.12001	12.001	0.163458
20	KQ5562	male	0.13401	13.401	0.136964
22	OB7269	male	0.05601	5.601	0.097149
24	OJ9168	male	0.14201	14.201	0.17171
27	VE4143	male	0.07201	7.201	0.0944668
28	VI2218	male	0.09201	9.201	0.121381
29	XC6831	male	0.31101	31.101	0.0581891
30	XJ7097	male	0.08801	8.801	0.130251
31	XY2778	male	0.06301	6.301	0.0693335
32	YC9809	male	0.11001	11.001	0.0878483
34	YN4733	male	0.04601	4.601	0.0924771
36	YU0881	male	0.09401	9.401	0.0537424
37	ZB8197	male	0.17501	17.501	0.16158
40	HB0343	male	0.11901	11.901	0.126711
42	HC3395	male	0.09401	9.401	0.148546
43	HP8036	male	0.33401	33.401	0.16299
44	IF3861	male	0.11501	11.501	0.167811
45	IR1888	male	0.12501	12.501	0.186758
46	IR7778	male	0.06901	6.901	0.133129
47	IT9574	male	0.21301	21.301	0.10145
48	IU6081	male	0.26601	26.601	0.209099
49	TK2368	male	0.06501	6.501	0.0965477
51	VT5136	male	0.21401	21.401	0.168452
53	YO2116	male	0.04301	4.301	0.0635688
55	HB5433	male	0.07801	7.801	0.122021
58	QT2506	male	0.07001	7.001	0.0956544
60	UC9112	male	0.06601	6.601	0.104614
61	VS7166	male	0.20701	20.701	0.184424
62	WA8898	male	0.20401	20.401	0.15733
63	WN2699	male	0.27101	27.101	0.180753
65	XH6710	male	0.05601	5.601	0.076045
67	ZL0151	male	0.24501	24.501	0.134381
68	IJ5466	male	0.14201	14.201	0.102898
70	YO5986	male	0.24801	24.801	0.0885365
71	YY3261	male	0.14101	14.101	0.168876
72	IT1704	male	0.30701	30.701	0.0449878
73	IU2866	male	0.06501	6.501	0.1101
75	UE5647	male	0.10201	10.201	0.153479
76	FR1785	male	0.08101	8.101	0.165468
77	IK5829	male	0.20001	20.001	0.0790492
