# Supplementary material for: NIPT Technique Based on the Use of Long Chimeric DNA Reads
Source: Genes (Basel). 2020 May 26;11(6):590. doi: 10.3390/genes11060590 (PMC7349339; doi:10.3390/genes11060590)
Supplement: Supplementary file 1 [file genes-11-00590-s001.zip › Supplementary files/Supplementary file Table 2.xlsx]

## Sheet: Лист1
Sample ID*	Fetal fraction	Average coverage per SNP	"Useful" for fetal fraction estimation SNPs (mother - homozygote, fetus - heterozygote)
bt2285	0.07901	5332.9	49
bu4990	0.04801	5664.43	44
cx5463	0.17301	5331.35	42
dy5593	0.03901	5538.67	38
dz3670	0.16901	5977.18	51
ec1958	0.15501	5967.1	41
ec5520	0.10701	5629.59	52
fm2325	0.17801	274.684	26
fr1785	0.08101	5985.09	52
ge2975	0.18201	5465.54	37
gh2402	0.10001	5954.77	52
gr6196	0.08201	5932.03	49
hb0343	0.11901	5397.36	46
hb4287	0.23301	5854.31	43
hb5433	0.07801	5522.21	47
hb7074	0.12801	2917.44	48
hc3395	0.09401	5635.53	42
hc5259	0.12401	3090.59	43
hd3519	0.09301	5907.09	49
hd5340	0.09101	5350.56	44
he4029	0.07401	6012.46	37
he4649	0.08001	6143.9	40
hf2964	0.05901	5938.34	51
hg1379	0.04801	6133.37	50
hi9800	0.12101	5796.57	44
hm1091	0.12001	74.1031	10
hp8036	0.33401	4566.67	24
hy8424	0.12501	6227.95	43
ic4318	0.13101	5595.08	59
ic4870	0.06201	5746.3	47
ic5380	0.16601	5504.38	51
ic7592	0.16101	92	17
ie4290	0.03601	5652.9	38
ie6204	0.14401	5552.28	46
if2939	0.11301	142.49	21
if3861	0.11501	6016.92	42
if6948	0.15701	5784.44	51
ig4272	0.06601	5386.19	48
ih4511	0.12601	5985.09	56
ij5466	0.14201	5818.97	49
ik5829	0.20001	6388.73	52
il6610	0.12001	439.906	30
il9721	0.21201	5950.62	41
im5629	0.06901	5941.8	46
in0389	0.31301	5576.24	22
in2252	0.13601	5833.76	56
in9497	0.06901	5067.4	34
ip3092	0.15601	5318.67	50
ip9438	0.10301	5980.91	42
ir1888	0.12501	6218.76	48
ir7778	0.06901	5695.16	46
is0368	0.06801	5766.42	41
it1704	0.30701	6497.11	20
it9574	0.21301	6201.51	40
iu2866	0.06501	3229.92	33
iu6081	0.26601	5921.07	34
iz5724	0.04901	3693.06	39
jc5123	0.05801	6192.37	48
jf9577	0.12001	5284.41	39
jq4469	0.04701	5982.94	53
jy3785	0.21601	6442.61	39
kg6074	0.06501	5658.74	36
kq5562	0.13401	1140.85	12
nl8615	0.18101	6229.28	51
np7977	0.13401	5472.63	53
nr2075	0.25501	6581.21	35
ob7269	0.05601	5571.64	54
oi7023	0.24201	5755.12	30
oj9168	0.14201	5478.67	44
om4116	0.07601	1131.61	30
qt2506	0.07001	5943.64	47
tg6596	0.21201	5268.4	51
tk1758	0.11201	5783.91	47
tk2368	0.06501	4965.67	46
tq2073	0.30701	6339.51	28
ts9597	0.04201	5469.67	46
tv3786	0.07501	5851.84	52
tx0996	0.16801	6614.3	52
uc9112	0.06601	5867.6	47
ud7784	0.09801	5502.24	46
ue5647	0.10201	5842.99	37
uw3097	0.10201	6547.43	49
vc2354	0.10201	5252.52	51
ve4143	0.07201	4827.22	51
vi2218	0.09201	3850.5	31
vm9200	0.10301	5992.48	53
vq7812	0.06801	4970.46	42
vs7166	0.20701	6774.09	42
vt5136	0.21401	6189.59	44
wa8898	0.20401	5254	52
wn1691	0.20001	6132.78	48
wn2699	0.27101	6520.5	30
wo0957	0.11701	5429.75	51
wp6557	0.14801	5023.42	39
wu8359	0.16701	412.292	24
wv5925	0.02901	5350.22	46
xc6831	0.31101	1556.76	27
xd2425	0.05601	5372.23	51
xg1978	0.09001	891.677	27
xh6042	0.18801	5735.85	53
xh6710	0.05601	5767.56	45
xj7097	0.08801	5394.06	47
xm9982	0.18001	5560.62	52
xr3360	0.10801	6223.07	43
xs4581	0.02001	5137.38	45
xs4722	0.07701	4031.81	47
xt7583	0.02701	5261.39	47
xy2778	0.06301	4851.48	49
ya2145	0.06901	4753.25	45
yb3779	0.26001	6337.24	43
yc9809	0.11001	6881.43	60
yl0410	0.07701	2583.5	37
yl4131	0.06201	5888.55	45
yn1432	0.03701	5521.51	38
yn4733	0.04601	5533.71	46
yo2116	0.04301	6232.87	46
yo3346	0.12101	2867.16	39
yo5986	0.24801	6278.3	36
yq3880	0.10401	5215.8	36
yr6551	0.12301	4617.19	57
yu0881	0.09401	6556.28	45
yy3261	0.14101	5779.69	51
za1334	0.20501	5790.32	52
za8123	0.07401	5537.81	55
zb8197	0.17501	5269.24	42
zb9617	0.27401	6682.26	32
zd6231	0.06401	1448.43	25
zf7633	0.11801	3390.38	39
zf9167	0.15701	583.546	27
zg3730	0.06501	4559.67	50
zg4902	0.11801	149.323	26
zh1238	0.08001	5720.61	56
zi7382	0.04901	4799.65	43
zj6615	0.02501	5240.24	41
zl0151	0.24501	5509.23	42
zp9372	0.08501	5680.11	37
zr8810	0.08601	6513.28	47
zu0318	0.11001	6691.37	50
zu2983	0.19401	5883.5	43
*	Sample IDs do not reflect the initials of the patient
