# Supplementary material for: NIPT Technique Based on the Use of Long Chimeric DNA Reads
Source: Genes (Basel). 2020 May 26;11(6):590. doi: 10.3390/genes11060590 (PMC7349339; doi:10.3390/genes11060590)
Supplement: Supplementary file 1 [file genes-11-00590-s001.zip › Supplementary files/Supplementary file Table 3.xlsx]

## Sheet: Лист1
Sample ID*	Fetus karyotype	Smash read pairs	% data Q20	% data Q30	Mapped read pairs	Total filtered fragments	Average fragment length, bp	Average fragments per read before filtration	Average fragments per read after filtration	Fetal fraction	Average coverage per SNP	"Useful" for fetal fraction estimation SNPs (mother - homozygote, fetus - heterozygote)
ts9597	46XX	2138149	97.639	94.9792	1575732	3068085	40.4431	3.74362	1.94709	0.04201	5469.67	46
jq4469	46XX	2821747	98.7526	97.1214	2044864	3539867	50.035	3.32836	1.7311	0.04701	5982.94	53
zg3730	46XX	2388840	97.5478	95.5269	1896364	5461460	39.1315	5.53725	2.87996	0.06501	4559.67	50
im5629	46XX	2124116	98.3274	96.3521	1712641	3369903	46.8327	3.78319	1.96766	0.06901	5941.8	46
in9497	46XX	2364713	98.4834	96.576	1905039	3779220	44.5927	3.81422	1.9838	0.06901	5067.4	34
yo3346	46XX	2077604	98.217	96.6568	1621385	4648816	39.6968	5.51269	2.86719	0.12101	2867.16	39
hb7074	46XX	2252897	98.3142	96.3011	1812845	3591093	45.1477	3.80867	1.98092	0.12801	2917.44	48
hb4287	46XX	2632181	98.4512	96.5815	1991850	3651444	48.6936	3.52464	1.83319	0.23301	5854.31	43
oi7023	46XX	1773822	97.2578	95.1154	1140860	3354247	46.601	5.65288	2.9401	0.24201	5755.12	30
yo2116	46XY	3250148	97.7588	95.8696	2637319	7344396	37.7531	5.35428	2.7848	0.04301	6232.87	46
hg1379	46XY	2319078	98.4272	96.5737	1823447	3480361	48.5393	3.66977	1.90867	0.04801	6133.37	50
jc5123	46XY	3032590	98.8179	97.199	2148845	3788755	42.7023	3.38999	1.76316	0.05801	6192.37	48
hf2964	46XY	2222273	98.1432	96.0696	1770567	3466465	49.1039	3.76428	1.95783	0.05901	5938.34	51
xy2778	46XY	3742587	97.8361	96.0333	3201786	9502950	43.5397	5.70655	2.96802	0.06301	4851.48	49
iu2866	46XY	1876837	97.8044	96.008	1559932	4779108	43.6828	5.89045	3.06366	0.06501	3229.92	33
ir7778	46XY	2450839	97.8046	95.619	1639114	2965082	46.0204	3.47804	1.80895	0.06901	5695.16	46
qt2506	46XY	1911916	97.5623	94.9237	1543949	3270864	41.6203	4.07321	2.11851	0.07001	5943.64	47
he4029	46XY	2458140	98.2326	96.167	1897815	3584285	47.4861	3.63125	1.88864	0.07401	6012.46	37
he4649	46XY	2715355	98.4265	96.5858	1974233	3558774	49.3558	3.46585	1.80261	0.08001	6143.9	40
xj7097	46XY	3712514	98.0676	96.3896	3013300	6771345	36.6674	4.32056	2.24715	0.08801	5394.06	47
xg1978	46XY	5448124	97.3134	95.181	5086114	14401526	41.0227	5.44414	2.83154	0.09001	891.677	27
vi2218	46XY	2471911	97.4842	95.4092	1861897	5121162	38.8714	5.28835	2.75051	0.09201	3850.5	31
yu0881	46XY	5788239	97.7529	95.8952	5432452	15715436	41.5725	5.56209	2.89288	0.09401	6556.28	45
ue5647	46XY	1844409	97.1477	94.2641	1416138	2963747	41.4603	4.02386	2.09284	0.10201	5842.99	37
yc9809	46XY	5502993	98.021	96.3361	5103968	14096565	42.024	5.31022	2.76188	0.11001	6881.43	60
if3861	46XY	2697561	98.4557	96.6254	2125139	4134932	47.5286	3.741	1.94572	0.11501	6016.92	42
hb0343	46XY	2480135	98.143	95.9418	1845753	3432712	46.2529	3.57578	1.85979	0.11901	5397.36	46
hm1091	46XY	4771512	97.8311	96.0378	4511068	13414289	42.6296	5.71736	2.97364	0.12001	74.1031	10
hc5259	46XY	2582050	98.3871	96.3799	2050628	4054894	45.23	3.80189	1.97739	0.12401	3090.59	43
ir1888	46XY	1575266	97.7282	95.9002	1244007	3720903	44.1639	5.75086	2.99106	0.12501	6218.76	48
hy8424	46XY	4877081	97.6938	95.8238	4591159	13435618	43.96	5.62655	2.92641	0.12501	6227.95	43
ic4318	46XY	2144209	98.1505	96.1283	1453697	2676837	44.3445	3.54042	1.8414	0.13101	5595.08	59
kq5562	46XY	5442669	97.6065	95.65	5124604	14994239	43.0063	5.62563	2.92593	0.13401	1140.85	12
yy3261	46XY	2237674	98.5303	96.8243	1439931	2573705	45.0699	3.43656	1.78738	0.14101	5779.69	51
oj9168	46XY	2067650	98.0608	95.9205	1407472	2550792	40.2494	3.48452	1.81232	0.14201	5478.67	44
ij5466	46XY	5053134	97.9724	96.2816	4804722	14543550	43.4272	5.81982	3.02693	0.14201	5818.97	49
ip3092	46XY	3085501	98.862	97.2471	2221245	3838671	44.3577	3.3227	1.72816	0.15601	5318.67	50
zf9167	46XY	1992963	97.9329	96.2139	1716759	4647355	43.1285	5.2048	2.70705	0.15701	583.546	27
ic7592	46XY	4840319	97.3888	95.3036	4508927	13482870	43.5339	5.74932	2.99026	0.16101	92	17
zb8197	46XY	3281799	99.4194	98.4448	2251563	3584150	45.7734	3.06062	1.59185	0.17501	5269.24	42
fm2325	46XY	4255143	97.4377	95.3997	3976349	11290479	45.6302	5.45928	2.83941	0.17801	274.684	26
ik5829	46XY	3506833	98.2604	96.7195	3225655	8718329	42.4135	5.19664	2.70281	0.20001	6388.73	52
wa8898	46XY	2403413	98.7805	97.275	1518434	2600987	44.2414	3.29344	1.71294	0.20401	5254	52
il9721	46XY	7970184	97.6833	95.7887	7150012	19880917	46.0966	5.3461	2.78054	0.21201	5950.62	41
it9574	46XY	6368094	97.7975	95.9332	5912883	16675780	40.8485	5.42243	2.82025	0.21301	6201.51	40
vt5136	46XY	2429264	98.342	96.3536	1860722	3514958	47.6744	3.632	1.88903	0.21401	6189.59	44
it1704	46XY	2568721	97.8716	96.0979	2109101	5114505	45.7855	4.66244	2.42497	0.30701	6497.11	20
xc6831	46XY	2295118	97.7868	95.9696	1880673	5559227	44.5593	5.6834	2.95598	0.31101	1556.76	27
xr3360	47XX+13	3111737	97.2186	95.0079	2698590	8092210	43.5772	5.76551	2.99868	0.10801	6223.07	43
wo0957	47XX+13	3007554	97.5016	95.4642	2492169	7698670	42.5665	5.93944	3.08914	0.11701	5429.75	51
tk2368	47XY+13	1463597	97.5624	95.554	900129	2676921	41.8165	5.71792	2.97393	0.06501	4965.67	46
ve4143	47XY+13	1570273	98.7542	97.5771	1119566	3046747	43.5344	5.23232	2.72136	0.07201	4827.22	51
zp9372	47XX+18	2302476	97.5919	95.6239	1737759	5183187	43.8899	5.73475	2.98268	0.08501	5680.11	37
hd5340	47XX+18	2621433	97.8015	95.9886	1547693	4695365	44.1812	5.833	3.03378	0.09101	5350.56	44
ob7269	47XY+18	1650054	97.0137	94.6555	1208222	3509476	42.2026	5.58474	2.90466	0.05601	5571.64	54
hb5433	47XY+18	2551017	98.0327	96.3279	1917299	5410195	41.9808	5.42538	2.82178	0.07801	5522.21	47
ie6204	47XY+18	2764452	97.3618	95.192	2161207	5939920	40.3855	5.28435	2.74843	0.14401	5552.28	46
zl0151	47XY+18	4078068	97.5392	95.5575	3421798	10050601	44.145	5.64735	2.93723	0.24501	5509.23	42
yl4131	47XX+21	3812630	97.6863	95.7681	3276003	9992007	40.7976	5.86429	3.05006	0.06201	5888.55	45
ig4272	47XX+21	1995637	96.6289	94.0863	845527	2505779	46.3271	5.698	2.96357	0.06601	5386.19	48
tv3786	47XX+21	1808432	97.4954	95.4965	1152780	3492696	45.1026	5.82534	3.0298	0.07501	5851.84	52
yl0410	47XX+21	1661975	97.8212	95.9626	1241770	3294484	39.2519	5.10098	2.65305	0.07701	2583.5	37
hd3519	47XX+21	2045781	98.0211	96.3208	1639066	4660893	41.0684	5.46739	2.84363	0.09301	5907.09	49
ud7784	47XX+21	3114206	98.0719	96.441	2421107	7381665	44.9058	5.86202	3.04888	0.09801	5502.24	46
gh2402	47XX+21	1998949	97.674	95.3579	1416779	2663661	45.409	3.6148	1.88008	0.10001	5954.77	52
zf7633	47XX+21	3254551	97.9638	96.2404	2325344	7160772	42.3603	5.92079	3.07945	0.11801	3390.38	39
nl8615	47XX+21	5282881	97.6477	95.7141	4630221	12436598	45.2081	5.16425	2.68596	0.18101	6229.28	51
tg6596	47XX+21	2834851	97.0548	91.1844	1519560	2665123	40.905	3.37215	1.75388	0.21201	5268.4	51
yn4733	47XY+21	4114233	97.9538	96.2449	2508693	7589679	45.5914	5.81679	3.02535	0.04601	5533.71	46
xh6710	47XY+21	1927249	97.4779	95.4491	932979	2717539	43.4735	5.6003	2.91275	0.05601	5767.56	45
uc9112	47XY+21	1779321	97.4845	95.4146	1180124	3505183	41.2817	5.71071	2.97018	0.06601	5867.6	47
fr1785	47XY+21	2243037	97.3227	95.2271	1700318	5069096	46.9828	5.73202	2.98126	0.08101	5985.09	52
hc3395	47XY+21	1378385	98.2402	96.7339	942138	2550212	49.4857	5.20438	2.70683	0.09401	5635.53	42
ec5520	47XY+21	4622248	97.6031	95.649	3575804	11423867	41.9345	6.14252	3.19477	0.10701	5629.59	52
zu0318	47XY+21	4005618	99.1923	98.0627	2303202	3577443	45.5266	2.9864	1.55325	0.11001	6691.37	50
zg4902	47XY+21	1933854	97.6645	95.7445	1543815	4299509	43.0397	5.35465	2.78499	0.11801	149.323	26
jf9577	47XY+21	1502090	97.957	96.2464	967994	2780123	44.2046	5.52203	2.87205	0.12001	5284.41	39
ge2975	47XY+21	2450154	97.8717	95.6922	1459488	2620034	45.9627	3.45155	1.79517	0.18201	5465.54	37
vs7166	47XY+21	3389879	96.888	94.4865	3033982	8470979	43.7906	5.36819	2.79203	0.20701	6774.09	42
yo5986	47XY+21	1967250	97.6533	95.7656	1214066	3401576	48.3738	5.38698	2.8018	0.24801	6278.3	36
iu6081	47XY+21	1386792	96.7672	94.3075	897705	2564909	47.0736	5.49345	2.85718	0.26601	5921.07	34
wn2699	47XY+21	1758682	97.4318	95.3701	1478468	3831368	43.2973	4.98252	2.59144	0.27101	6520.5	30
hp8036	47XY+21	1678603	97.1007	94.8435	1256380	3400327	45.9857	5.20364	2.70645	0.33401	4566.67	24
*	Sample IDs do not reflect the initials of the patient
