# Supplementary material for: NIPT Technique Based on the Use of Long Chimeric DNA Reads
Source: Genes (Basel). 2020 May 26;11(6):590. doi: 10.3390/genes11060590 (PMC7349339; doi:10.3390/genes11060590)
Supplement: Supplementary file 1 [file genes-11-00590-s001.zip › Supplementary files/Supplementary file Table 1.xlsx]

## Sheet: Лист1
Sample ID*	Smash read pairs	% data Q20	% data Q30	Mapped read pairs	Total filtered fragments	Average fragment length, bp	Average fragments per read pair before filtration	Average fragments per read pair after filtration
bt2285	898074	95.8274	86.8278	587359	1039948	45.7563	3.4042	1.77055
bu4990	1134103	97.133	94.869	562530	1557073	44.1435	5.32195	2.76798
cx5463	2296304	97.3332	91.8512	1135120	1819237	40.8318	3.08145	1.60268
ds3710	961510	95.8041	86.8149	624393	1112746	44.7762	3.42646	1.78212
dy5593	4059643	97.807	95.968	3832268	11546696	40.275	5.79307	3.01302
dz3670	438633	95.9427	86.932	296450	496163	45.9573	3.21796	1.67368
ec1958	1986498	97.2136	91.5077	1113808	1951351	40.0286	3.36847	1.75196
ec5520	4622248	97.6031	95.649	3575804	11423867	41.9345	6.14252	3.19477
fm2325	4255143	97.4377	95.3997	3976349	11290479	45.6302	5.45928	2.83941
fr1785	2243037	97.3227	95.2271	1700318	5069096	46.9828	5.73202	2.98126
ge2975	2450154	97.8717	95.6922	1459488	2620034	45.9627	3.45155	1.79517
gh2402	1998949	97.674	95.3579	1416779	2663661	45.409	3.6148	1.88008
gr6196	2057241	98.2766	96.4095	1363075	2397957	45.6925	3.38243	1.75923
gv2133	2002961	98.2348	96.228	1649454	3337941	46.8984	3.89086	2.02366
hb0343	2480135	98.143	95.9418	1845753	3432712	46.2529	3.57578	1.85979
hb4287	2632181	98.4512	96.5815	1991850	3651444	48.6936	3.52464	1.83319
hb5433	2551017	98.0327	96.3279	1917299	5410195	41.9808	5.42538	2.82178
hb7074	2252897	98.3142	96.3011	1812845	3591093	45.1477	3.80867	1.98092
hc3395	1378385	98.2402	96.7339	942138	2550212	49.4857	5.20438	2.70683
hc5259	2582050	98.3871	96.3799	2050628	4054894	45.23	3.80189	1.97739
hd3519	2045781	98.0211	96.3208	1639066	4660893	41.0684	5.46739	2.84363
hd5340	2621433	97.8015	95.9886	1547693	4695365	44.1812	5.833	3.03378
he4029	2458140	98.2326	96.167	1897815	3584285	47.4861	3.63125	1.88864
he4649	2715355	98.4265	96.5858	1974233	3558774	49.3558	3.46585	1.80261
hf2964	2222273	98.1432	96.0696	1770567	3466465	49.1039	3.76428	1.95783
hg1379	2319078	98.4272	96.5737	1823447	3480361	48.5393	3.66977	1.90867
hi9800	2185768	98.2272	96.2153	1305379	2121090	42.7172	3.12413	1.62488
hm1091	4771512	97.8311	96.0378	4511068	13414289	42.6296	5.71736	2.97364
hp8036	1678603	97.1007	94.8435	1256380	3400327	45.9857	5.20364	2.70645
hy8424	4877081	97.6938	95.8238	4591159	13435618	43.96	5.62655	2.92641
ic4318	2144209	98.1505	96.1283	1453697	2676837	44.3445	3.54042	1.8414
ic4870	1927357	98.3505	96.8482	1079542	2337136	34.1409	4.16248	2.16493
ic5380	461278	97.0613	94.281	263456	474047	42.9978	3.45956	1.79934
ic7592	4840319	97.3888	95.3036	4508927	13482870	43.5339	5.74932	2.99026
ie4290	3035759	97.3058	95.1772	2579693	8021264	44.7104	5.97836	3.10939
ie6204	2764452	97.3618	95.192	2161207	5939920	40.3855	5.28435	2.74843
if2939	1072185	98.2881	96.8112	690999	1681962	48.7891	4.68	2.4341
if3861	2697561	98.4557	96.6254	2125139	4134932	47.5286	3.741	1.94572
if6948	393810	96.074	87.2192	284520	502451	43.5141	3.39538	1.76596
ig4272	1995637	96.6289	94.0863	845527	2505779	46.3271	5.698	2.96357
ih4511	902468	95.7083	86.8264	651035	1159311	47.1453	3.42376	1.78072
ij5466	5053134	97.9724	96.2816	4804722	14543550	43.4272	5.81982	3.02693
ik5829	3506833	98.2604	96.7195	3225655	8718329	42.4135	5.19664	2.70281
il6610	1321991	98.2874	96.791	847855	2234749	45.6839	5.06774	2.63577
il9721	7970184	97.6833	95.7887	7150012	19880917	46.0966	5.3461	2.78054
im5629	2124116	98.3274	96.3521	1712641	3369903	46.8327	3.78319	1.96766
in0389	1728334	97.8658	95.6218	1144336	2092362	44.3874	3.51553	1.82845
in2252	985859	97.8246	95.3411	431814	810516	41.7284	3.60888	1.877
in5586	674121	95.8081	86.8621	482011	852905	45.0194	3.40213	1.76947
in9497	2364713	98.4834	96.576	1905039	3779220	44.5927	3.81422	1.9838
ip3092	3085501	98.862	97.2471	2221245	3838671	44.3577	3.3227	1.72816
ip9438	1798844	97.9595	95.8085	1214833	2200329	45.0837	3.4824	1.81122
ir1888	1575266	97.7282	95.9002	1244007	3720903	44.1639	5.75086	2.99106
ir7778	2450839	97.8046	95.619	1639114	2965082	46.0204	3.47804	1.80895
is0368	1084428	97.7604	95.9303	474160	1272362	47.7008	5.15933	2.6834
it1704	2568721	97.8716	96.0979	2109101	5114505	45.7855	4.66244	2.42497
it9574	6368094	97.7975	95.9332	5912883	16675780	40.8485	5.42243	2.82025
iu2866	1876837	97.8044	96.008	1559932	4779108	43.6828	5.89045	3.06366
iu6081	1386792	96.7672	94.3075	897705	2564909	47.0736	5.49345	2.85718
iz5724	945960	97.7247	95.836	519401	1504953	42.45	5.57093	2.89748
jc5123	3032590	98.8179	97.199	2148845	3788755	42.7023	3.38999	1.76316
jf9577	1502090	97.957	96.2464	967994	2780123	44.2046	5.52203	2.87205
jq4469	2821747	98.7526	97.1214	2044864	3539867	50.035	3.32836	1.7311
jt4805	4053549	97.7141	95.835	2702561	8415297	44.1706	5.98689	3.11382
jy3785	1230499	98.6175	96.9113	678838	1011871	43.1368	2.86593	1.49059
kg6074	2064975	98.6565	96.9423	1004936	1483199	39.7718	2.83771	1.47591
kq5562	5442669	97.6065	95.65	5124604	14994239	43.0063	5.62563	2.92593
nl8615	5282881	97.6477	95.7141	4630221	12436598	45.2081	5.16425	2.68596
np7977	1808044	97.1229	91.3819	1212551	2260432	42.1478	3.58425	1.8642
nr2075	1431034	97.0756	94.8135	650309	1761268	45.9001	5.2073	2.70836
ob7269	1650054	97.0137	94.6555	1208222	3509476	42.2026	5.58474	2.90466
oi7023	1773822	97.2578	95.1154	1140860	3354247	46.601	5.65288	2.9401
oj9168	2067650	98.0608	95.9205	1407472	2550792	40.2494	3.48452	1.81232
om4116	1774272	97.9925	96.2824	424324	1091351	42.6634	4.94509	2.57198
qt2506	1911916	97.5623	94.9237	1543949	3270864	41.6203	4.07321	2.11851
tg6596	2834851	97.0548	91.1844	1519560	2665123	40.905	3.37215	1.75388
tk1758	824919	95.9415	86.9665	593687	1061729	43.436	3.43846	1.78836
tk2368	1463597	97.5624	95.554	900129	2676921	41.8165	5.71792	2.97393
tq2073	1080678	97.4287	95.3938	659202	1745190	48.498	5.09016	2.64743
ts9597	2138149	97.639	94.9792	1575732	3068085	40.4431	3.74362	1.94709
tv3786	1808432	97.4954	95.4965	1152780	3492696	45.1026	5.82534	3.0298
tx0996	313873	95.9189	86.9939	227277	403298	44.1509	3.41175	1.77448
uc9112	1779321	97.4845	95.4146	1180124	3505183	41.2817	5.71071	2.97018
ud7784	3114206	98.0719	96.441	2421107	7381665	44.9058	5.86202	3.04888
ue5647	1844409	97.1477	94.2641	1416138	2963747	41.4603	4.02386	2.09284
uw3097	2251041	98.592	96.8705	1360701	2252437	42.9084	3.18271	1.65535
vc2354	1410465	95.9108	87.0956	1020889	1807178	46.6326	3.40353	1.7702
ve4143	1570273	98.7542	97.5771	1119566	3046747	43.5344	5.23232	2.72136
vi2218	2471911	97.4842	95.4092	1861897	5121162	38.8714	5.28835	2.75051
vm9200	1962609	98.0984	96.0821	1165050	2135377	46.3056	3.52401	1.83286
vq7812	2170304	97.4021	95.3252	604438	1624145	41.4776	5.16631	2.68703
vs7166	3389879	96.888	94.4865	3033982	8470979	43.7906	5.36819	2.79203
vt5136	2429264	98.342	96.3536	1860722	3514958	47.6744	3.632	1.88903
wa8898	2403413	98.7805	97.275	1518434	2600987	44.2414	3.29344	1.71294
wn1691	2203326	98.3418	96.512	1373330	2340195	47.1338	3.27631	1.70403
wn2699	1758682	97.4318	95.3701	1478468	3831368	43.2973	4.98252	2.59144
wo0957	3007554	97.5016	95.4642	2492169	7698670	42.5665	5.93944	3.08914
wp6557	1762531	97.773	95.8992	586170	1697220	40.7804	5.56701	2.89544
wu8359	1421930	98.5739	97.2804	821345	1795299	46.2496	4.2026	2.1858
wv5925	1227079	97.855	96.073	427717	1014156	41.3325	4.55885	2.37109
xc6831	2295118	97.7868	95.9696	1880673	5559227	44.5593	5.6834	2.95598
xd2425	1401174	98.2698	96.7678	609380	1453370	42.1015	4.58559	2.385
xg1978	5448124	97.3134	95.181	5086114	14401526	41.0227	5.44414	2.83154
xh6042	1938233	98.1077	96.0371	1280206	2276661	46.3921	3.41921	1.77836
xh6710	1927249	97.4779	95.4491	932979	2717539	43.4735	5.6003	2.91275
xj7097	3712514	98.0676	96.3896	3013300	6771345	36.6674	4.32056	2.24715
xm9982	2269565	98.2075	95.334	1418859	2494368	44.6225	3.38009	1.75801
xr3360	3111737	97.2186	95.0079	2698590	8092210	43.5772	5.76551	2.99868
xs4581	4454629	97.6634	95.785	3808879	11606728	47.4492	5.85895	3.04728
xs4722	510898	97.5275	95.462	11473	16966	61.7955	2.84322	1.47878
xt7583	4374935	97.9235	96.1898	3897629	11962449	44.6861	5.90102	3.06916
xy2778	3742587	97.8361	96.0333	3201786	9502950	43.5397	5.70655	2.96802
ya2145	1435254	97.6913	95.7975	522451	1501079	44.2779	5.52415	2.87315
yb3779	2209707	98.1178	96.0968	1389968	2449828	45.5699	3.38874	1.76251
yc9809	5502993	98.021	96.3361	5103968	14096565	42.024	5.31022	2.76188
yl0410	1661975	97.8212	95.9626	1241770	3294484	39.2519	5.10098	2.65305
yl4131	3812630	97.6863	95.7681	3276003	9992007	40.7976	5.86429	3.05006
yn1432	2108218	97.7603	95.8973	1745640	5154388	41.3569	5.67714	2.95272
yn4733	4114233	97.9538	96.2449	2508693	7589679	45.5914	5.81679	3.02535
yo2116	3250148	97.7588	95.8696	2637319	7344396	37.7531	5.35428	2.7848
yo3346	2077604	98.217	96.6568	1621385	4648816	39.6968	5.51269	2.86719
yo5986	1967250	97.6533	95.7656	1214066	3401576	48.3738	5.38698	2.8018
yq3880	210425	95.4694	86.804	163549	314368	46.4652	3.69571	1.92216
yr6551	1403856	97.8109	96.0073	775825	1813402	42.9422	4.49405	2.33739
yu0881	5788239	97.7529	95.8952	5432452	15715436	41.5725	5.56209	2.89288
yy3261	2237674	98.5303	96.8243	1439931	2573705	45.0699	3.43656	1.78738
za1334	15686	94.8628	89.4151	11517	22552	46.569	3.7649	1.95815
za6077	7414974	97.8883	96.1413	6894131	19084890	44.5675	5.32252	2.76828
za8123	819467	98.6522	97.4103	125649	238759	40.1196	3.65349	1.90021
zb8197	3281799	99.4194	98.4448	2251563	3584150	45.7734	3.06062	1.59185
zb9617	1303215	97.4099	95.3703	799994	2155341	49.7576	5.18008	2.6942
zd6231	1578949	98.1993	96.6084	1070732	2097426	34.6441	3.76628	1.95887
zf7633	3254551	97.9638	96.2404	2325344	7160772	42.3603	5.92079	3.07945
zf9167	1992963	97.9329	96.2139	1716759	4647355	43.1285	5.2048	2.70705
zg3730	2388840	97.5478	95.5269	1896364	5461460	39.1315	5.53725	2.87996
zg4902	1933854	97.6645	95.7445	1543815	4299509	43.0397	5.35465	2.78499
zh1238	909466	98.9226	97.8785	506136	1087141	42.9874	4.12977	2.14792
zi2425	2059065	97.7928	95.9795	1562935	4117707	39.6217	5.06549	2.6346
zi7382	1347475	98.5961	97.2592	693794	1318714	34.5453	3.65449	1.90073
zj6615	1575718	97.7627	95.9107	1236179	3637500	41.5898	5.65756	2.94254
zl0151	4078068	97.5392	95.5575	3421798	10050601	44.145	5.64735	2.93723
zp9372	2302476	97.5919	95.6239	1737759	5183187	43.8899	5.73475	2.98268
zr8810	1326392	97.2107	91.8324	570600	838055	55.8004	2.82389	1.46873
zu0318	4005618	99.1923	98.0627	2303202	3577443	45.5266	2.9864	1.55325
zu2983	387968	95.6429	86.5588	288676	522883	46.1602	3.48258	1.81131
*	Sample IDs do not reflect the initials of the patient
